# Supplementary material for: Sequence differences in the seed dormancy gene Qsd1 among various wheat genomes
Source: BMC Genomics. 2017 Jun 29;18:497. doi: 10.1186/s12864-017-3880-6 (PMC5492916; doi:10.1186/s12864-017-3880-6)
Supplement: Supplementary file 2 — Nucleotide sequences of Qsd1 orthologous loci in the sub-genomes of cv. Chinese Spring (TaA-CS, TaB-CS, and TaD-CS). The cDNA sequences are underlined. Start and stop codons are shown in bold. Introns are shown in standard font. b Nucleotide sequences of Qsd1 orthologs in the A sub-genomes of cv. Chinese Spring (TaA-CS), Triticum boeoticum (TbA), and T. monococcum (TmA). The cDNA sequences are underlined. Polymorphisms between the A sub-genome vs. diploid wheat and within diploid wheat accessions are highlighted in green and purple, respectively. Start and stop codons are shown in bold. The primer positions used for sequencing are highlighted in gray and marker names are shown in parentheses. (ZIP 43 kb) [file 12864_2017_3880_MOESM2_ESM.zip]

Archive with 2 entries (2 files):
- Supplementary Material 2 (Figure S3a).docx
- Supplementary Material 3 (Figure S3b).docx
